# Supplementary material for: Native Pig Neutrophil Products: Insights into Their Antimicrobial Activity
Source: Microorganisms. 2023 Aug 20;11(8):2119. doi: 10.3390/microorganisms11082119 (PMC10459379; doi:10.3390/microorganisms11082119)
Supplement: Supplementary file 1 [file microorganisms-11-02119-s001.zip]

Archive with 1 entries (1 files):
- microorganisms-2532853-supplementary.xlsx
