# Supplementary material for: Native Pig Neutrophil Products: Insights into Their Antimicrobial Activity
Source: Microorganisms. 2023 Aug 20;11(8):2119. doi: 10.3390/microorganisms11082119 (PMC10459379; doi:10.3390/microorganisms11082119)
Supplement: Supplementary file 1 [file microorganisms-11-02119-s001.zip › microorganisms-2532853-supplementary.xlsx]

## Sheet: Hoja1
SUPPLEMENTARY MATERIAL:
AO ACCUMULATION RESULTS
E. coli ATCC 25922 (3) replicates					S. enterica ATCC 13076 (3) replicates
	% AO accumulation	Average	Standard deviation			% AO accumulation	Average	Standard deviation
	99.3256
Control	97.6441	100	2.75573			103.882
	103.03				Control	99.1595	100	3.53728
						96.9587
	212.064
Inhibidor	207.852	209.658	2.16906			147.453
	209.058				Inhibidor	147.527	146.494	1.72519
						144.502
	166.737
1/2 MIC MPPN	155.922	158.109	7.76933			113.672
	151.667				1/2 MIC MPPN	108.702	110.633	2.66352
						109.525
	184.479
1/4 MIC MPPN	180.963	181.679	2.51969			110.164
	179.594				1/4 MIC MPPN	109.759	108.049	3.31852
						104.224
	134.305
1/8 MIC MPPN	111.072	121.633	11.7596			105.626
	119.522				1/8 MIC MPPN	96.1571	100.934	4.73511
						101.019
